# Supplementary material for: Analysis of Cancer Genomic Amplifications Identifies Druggable Collateral Dependencies within the Amplicon
Source: Cancers (Basel). 2023 Mar 7;15(6):1636. doi: 10.3390/cancers15061636 (PMC10046350; doi:10.3390/cancers15061636)
Supplement: Supplementary file 1 [file cancers-15-01636-s001.zip]

Archive with 6 entries (6 files):
- Supplementary Figures.docx
- Table S1a.xlsx
- Table S1b.xlsx
- Table S2a.xlsx
- Table S2b.xlsx
- Table S3.xlsx
