# Supplementary material for: Analysis of Cancer Genomic Amplifications Identifies Druggable Collateral Dependencies within the Amplicon
Source: Cancers (Basel). 2023 Mar 7;15(6):1636. doi: 10.3390/cancers15061636 (PMC10046350; doi:10.3390/cancers15061636)
Supplement: Supplementary file 1 [file cancers-15-01636-s001.zip › Table S1a.xlsx]

## Sheet: Reference gene
chr region	gene	amplified cell lines (n)
11q13	ANO1	57		Reference gene
11q13	LINC02753	56
11q13	CCND1	55
11q13	LTO1	55
11q13	LINC02747	54
11q13	FADD	53
11q13	FGF19	53
11q13	FGF3	53
11q13	FGF4	53
11q13	MYEOV	50
11q13	PPFIA1	49
11q13	CTTN	48
11q13	MIR548K	48
11q13	SMIM38	41
11q13	TPCN2	39
11q13	MIR3164	37
11q13	MRGPRF	33
11q13	MRGPRF-AS1	33
11q13	SHANK2	32
11q13	MRGPRD	31
11q13	IGHMBP2	26
11q13	MRPL21	25
11q13	LINC02701	24
11q13	CPT1A	19
11q13	TESMIN	19
19q12-q13	CCNE1	11
19q12-q13	URI1	11
19q12-q13	C19orf12	10
19q12-q13	PLEKHF1	10
19q12-q13	POP4	10
19q12-q13	VSTM2B	9
19q12-q13	LINC00906	8
19q12-q13	UQCRFS1	8
19q12-q13	LINC00662	7
19q12-q13	LINC01834	7
19q12-q13	ZNF536	7
19q12-q13	HPN-AS1	6
19q12-q13	LINC01791	6
19q12-q13	TSHZ3	6
19q12-q13	ZNF792	6
19q12-q13	ATP4A	5
19q12-q13	CD22	5
19q12-q13	COX6B1	5
19q12-q13	DMKN	5
19q12-q13	ETV2	5
19q12-q13	FAM187B	5
19q12-q13	FFAR2	5
19q12-q13	FXYD1	5
19q12-q13	FXYD5	5
19q12-q13	FXYD7	5
19q12-q13	GAPDHS	5
19q12-q13	GRAMD1A	5
19q12-q13	HAMP	5
19q12-q13	HAUS5	5
19q12-q13	HPN	5
19q12-q13	IGFLR1	5
19q12-q13	KMT2B	5
19q12-q13	KRTDAP	5
19q12-q13	LINC01531	5
19q12-q13	LINC01766	5
19q12-q13	LINC01801	5
19q12-q13	LINC01838	5
19q12-q13	LINC02841	5
19q12-q13	LSR	5
19q12-q13	MAG	5
19q12-q13	MIR5196	5
19q12-q13	RBM42	5
19q12-q13	SBSN	5
19q12-q13	SCN1B	5
19q12-q13	TMEM147	5
19q12-q13	TMEM147-AS1	5
19q12-q13	UPK1A	5
19q12-q13	UPK1A-AS1	5
19q12-q13	USF2	5
19q12-q13	ZBTB32	5
19q12-q13	CEP89	4
19q12-q13	DPY19L3	4
19q12-q13	FAAP24	4
19q12-q13	FXYD3	4
19q12-q13	GPATCH1	4
19q12-q13	LGI4	4
19q12-q13	LINC01533	4
19q12-q13	LINC01782	4
19q12-q13	MIR6887	4
19q12-q13	RHPN2	4
19q12-q13	ZNF507	4
19q12-q13	ANKRD27	3
19q12-q13	GPI	3
19q12-q13	KIAA0355	3
19q12-q13	LRP3	3
19q12-q13	NUDT19	3
19q12-q13	PDCD2L	3
19q12-q13	PDCD5	3
19q12-q13	RGS9BP	3
19q12-q13	SCGB2B2	3
19q12-q13	SLC7A10	3
19q12-q13	SLC7A9	3
19q12-q13	SNORA68B	3
19q12-q13	TDRD12	3
19q12-q13	UBA2	3
19q12-q13	WDR88	3
19q12-q13	WTIP	3
19q12-q13	ZNF181	3
19q12-q13	ZNF302	3
19q12-q13	ZNF599	3
19q12-q13	CEBPA	2
19q12-q13	CEBPA-DT	2
19q12-q13	CEBPG	2
19q12-q13	CHST8	2
19q12-q13	KCTD15	2
19q12-q13	LSM14A	2
19q12-q13	PEPD	2
12q13-q14	AGAP2	29
12q13-q14	AGAP2-AS1	29
12q13-q14	CDK4	29
12q13-q14	MIR6759	29
12q13-q14	TSPAN31	29
12q13-q14	OS9	28
12q13-q14	B4GALNT1	26
12q13-q14	METTL1	26
12q13-q14	ARHGEF25	25
12q13-q14	EEF1AKMT3	24
12q13-q14	AVIL	23
12q13-q14	CTDSP2	23
12q13-q14	DTX3	23
12q13-q14	MIR26A2	23
12q13-q14	PIP4K2C	23
12q13-q14	TSFM	23
12q13-q14	KIF5A	19
6p22	E2F3	10
6p22	CDKAL1	9
6p22	MBOAT1	9
6p22	LINC00581	8
6p22	SOX4	8
6p22	HDGFL1	6
6p22	PRL	6
22q11	FAM230B	18
22q11	GGT2	18
22q11	CRKL	17
22q11	AIFM3	16
22q11	LINC01637	16
22q11	LRRC74B	16
22q11	LZTR1	16
22q11	MIR649	16
22q11	P2RX6	16
22q11	SLC7A4	16
22q11	SNAP29	16
22q11	THAP7	16
22q11	THAP7-AS1	16
22q11	TUBA3FP	16
22q11	HIC2	15
22q11	PI4KA	15
22q11	RIMBP3B	15
22q11	SERPIND1	15
22q11	FAM230H	14
22q11	TMEM191A	14
22q11	TMEM191C	14
22q11	MED15	13
22q11	CCDC116	12
22q11	MIR130B	12
22q11	MIR301B	12
22q11	SDF2L1	12
22q11	KLHL22	11
22q11	PPIL2	11
22q11	RIMBP3C	11
22q11	SCARF2	11
22q11	UBE2L3	11
22q11	USP41	11
22q11	YDJC	11
22q11	ZNF74	11
22q11	CCDC188	10
22q11	DGCR6L	10
22q11	DGCR8	10
22q11	LINC00896	10
22q11	MIR1286	10
22q11	MIR1306	10
22q11	MIR3618	10
22q11	MIR6816	10
22q11	RANBP1	10
22q11	RTN4R	10
22q11	SNORA77B	10
22q11	TRMT2A	10
22q11	YPEL1	10
22q11	ZDHHC8	10
22q11	ARVCF	9
22q11	COMT	9
22q11	GNB1L	9
22q11	GP1BB	9
22q11	MAPK1	9
22q11	MIR185	9
22q11	MIR4761	9
22q11	RTL10	9
22q11	SEPTIN5	9
22q11	TANGO2	9
22q11	TBX1	9
22q11	TXNRD2	9
22q11	PPM1F	8
22q11	PRAMENP	8
22q11	TOP3B	8
EGFR	EGFR-AS1	20
EGFR	EGFR	19
EGFR	VOPP1	19
EGFR	LANCL2	18
EGFR	FKBP9P1	15
EGFR	SEC61G	15
EGFR	VSTM2A	13
EGFR	VSTM2A-OT1	13
EGFR	MRPS17	12
EGFR	SEPTIN14	12
EGFR	ZNF713	12
EGFR	CCT6A	11
EGFR	LINC01445	11
EGFR	NIPSNAP2	11
EGFR	PSPH	11
EGFR	CHCHD2	10
EGFR	NUPR2	10
EGFR	PHKG1	10
EGFR	SNORA15	10
EGFR	SNORA22B	10
EGFR	SUMF2	10
EGFR	LINC01446	9
ELF5	SLC1A2	11
ELF5	APIP	10
ELF5	MIR1343	10
ELF5	PDHX	10
ELF5	FJX1	9
ELF5	LDLRAD3	9
ELF5	MIR3973	9
ELF5	PAMR1	9
ELF5	TRIM44	9
ELF5	COMMD9	7
ELF5	ABTB2	6
ELF5	C11orf74	6
ELF5	CAT	6
ELF5	EHF	6
ELF5	ELF5	6
ELF5	LINC02760	6
ELF5	NAT10	6
ELF5	PRR5L	6
ELF5	RAG1	6
ELF5	RAG2	6
ELF5	TRAF6	6
ELF5	CAPRIN1	5
ELF5	KIAA1549L	5
ELF5	C11orf91	4
ELF5	CD59	4
ELF5	CSTF3	4
ELF5	CSTF3-DT	4
ELF5	FBXO3	4
ELF5	FBXO3-DT	4
ELF5	HIPK3	4
ELF5	LINC00294	4
ELF5	LMO2	4
ELF5	DEPDC7	3
ELF5	PRRG4	3
ELF5	QSER1	3
ELF5	TCP11L1	3
ELF5	CCDC73	2
ELF5	LINC01493	2
ELF5	LINC02759	2
ERBB2	ERBB2	24
ERBB2	MIR4728	24
ERBB2	PGAP3	24
ERBB2	PNMT	24
ERBB2	STARD3	24
ERBB2	TCAP	24
ERBB2	GRB7	23
ERBB2	MIEN1	23
ERBB2	PPP1R1B	23
ERBB2	IKZF3	22
ERBB2	NEUROD2	22
ERBB2	CDK12	16
ERBB2	ZPBP2	16
ERBB2	GSDMA	11
ERBB2	LRRC3C	11
ERBB2	ORMDL3	11
FRS3	BYSL	9
FRS3	CCND3	9
FRS3	FRS3	9
FRS3	MED20	9
FRS3	PGC	9
FRS3	PRICKLE4	9
FRS3	TAF8	9
FRS3	TFEB	9
FRS3	TOMM6	9
FRS3	USP49	9
FRS3	C6orf132	8
FRS3	FOXP4	8
FRS3	FOXP4-AS1	8
FRS3	GUCA1A	8
FRS3	LINC01276	8
FRS3	MDFI	8
FRS3	MIR4641	8
FRS3	NCR2	8
FRS3	GUCA1B	7
FRS3	MRPS10	7
FRS3	TREM1	7
FRS3	TREM2	7
FRS3	TREML2	7
FRS3	TREML4	7
FRS3	ADCY10P1	6
FRS3	APOBEC2	6
FRS3	NFYA	6
FRS3	OARD1	6
FRS3	PRPH2	6
FRS3	TREML1	6
FRS3	UBR2	6
FRS3	DAAM2	5
FRS3	LRFN2	5
FRS3	MOCS1	5
FRS3	TDRG1	5
FRS3	TRERF1	5
FRS3	TSPO2	5
FRS3	UNC5CL	5
FRS3	BICRAL	4
FRS3	RPL7L1	4
FRS3	TBCC	4
FRS3	C6orf226	3
GNAS	CTCFL	10
GNAS	NKILA	10
GNAS	PCK1	10
GNAS	PMEPA1	10
GNAS	RAE1	10
GNAS	RBM38	10
GNAS	ZBP1	10
GNAS	ZNF217	10
GNAS	ANKRD60	9
GNAS	APCDD1L-DT	9
GNAS	BCAS1	9
GNAS	BMP7	9
GNAS	C20orf85	9
GNAS	CYP24A1	9
GNAS	DOK5	9
GNAS	FAM209A	9
GNAS	FAM209B	9
GNAS	GNAS	9
GNAS	GNAS-AS1	9
GNAS	LINC01711	9
GNAS	LINC01716	9
GNAS	LINC01742	9
GNAS	MIR296	9
GNAS	MIR298	9
GNAS	MIR4325	9
GNAS	MIR4756	9
GNAS	MTRNR2L3	9
GNAS	NPEPL1	9
GNAS	PFDN4	9
GNAS	SPO11	9
GNAS	STX16	9
GNAS	TFAP2C	9
GNAS	APCDD1L	8
GNAS	ATP5F1E	8
GNAS	AURKA	8
GNAS	CASS4	8
GNAS	CBLN4	8
GNAS	CSTF1	8
GNAS	CTSZ	8
GNAS	FAM210B	8
GNAS	GCNT7	8
GNAS	NELFCD	8
GNAS	PRELID3B	8
GNAS	RAB22A	8
GNAS	RTF2	8
GNAS	TUBB1	8
GNAS	VAPB	8
GNAS	MC3R	7
GNAS	ZNF831	7
GNAS	EDN3	6
GNAS	LINC01441	6
GNAS	TSHZ2	6
GNAS	ATP9A	5
GNAS	BCAS4	5
GNAS	C20orf197	5
GNAS	CDH26	5
GNAS	FAM217B	5
GNAS	LINC01429	5
GNAS	MIR3194	5
GNAS	MIR4533	5
GNAS	MIR548AG2	5
GNAS	MIR646	5
GNAS	MIR646HG	5
GNAS	NFATC2	5
GNAS	PARD6B	5
GNAS	PHACTR3	5
GNAS	PPP1R3D	5
GNAS	RIPOR3	5
GNAS	SALL4	5
GNAS	SYCP2	5
GNAS	ZFP64	5
GNAS	ADRM1	4
GNAS	CABLES2	4
GNAS	GATA5	4
GNAS	LAMA5	4
GNAS	LAMA5-AS1	4
GNAS	LSM14B	4
GNAS	MIR1-1	4
GNAS	MIR1-1HG	4
GNAS	MIR1302-5	4
GNAS	MIR133A2	4
GNAS	MIR3195	4
GNAS	MIR4758	4
GNAS	MIR645	4
GNAS	NCOA3	4
GNAS	PSMA7	4
GNAS	PTPN1	4
GNAS	RBBP8NL	4
GNAS	RPS21	4
GNAS	ADNP	3
GNAS	ADNP-AS1	3
GNAS	B4GALT5	3
GNAS	BHLHE23	3
GNAS	BIRC7	3
GNAS	GTSF1L	3
GNAS	HAR1B	3
GNAS	HRH3	3
GNAS	IFT52	3
GNAS	KCNB1	3
GNAS	L3MBTL1	3
GNAS	LINC00494	3
GNAS	LINC01056	3
GNAS	LINC01270	3
GNAS	LINC01271	3
GNAS	LINC01524	3
GNAS	LINC01728	3
GNAS	LINC01749	3
GNAS	MIR124-3	3
GNAS	MIR3196	3
GNAS	MTG2	3
GNAS	MYBL2	3
GNAS	OSBPL2	3
GNAS	PREX1	3
GNAS	PTGIS	3
GNAS	RNF114	3
GNAS	SGK2	3
GNAS	SLC17A9	3
GNAS	SLCO4A1	3
GNAS	SLCO4A1-AS1	3
GNAS	SMIM25	3
GNAS	SNAI1	3
GNAS	SPATA2	3
GNAS	SRSF6	3
GNAS	SS18L1	3
GNAS	TAF4	3
GNAS	YTHDF1	3
GNAS	ZMYND8	3
GNAS	ARFGAP1	2
GNAS	C20orf204	2
GNAS	CDH4	2
GNAS	CEBPB	2
GNAS	COL20A1	2
GNAS	COL9A3	2
GNAS	DDX27	2
GNAS	DIDO1	2
GNAS	DPM1	2
GNAS	GID8	2
GNAS	KCNG1	2
GNAS	LINC01273	2
GNAS	LINC01275	2
GNAS	LKAAEAR1	2
GNAS	MIR1257	2
GNAS	MIR4326	2
GNAS	MIR6813	2
GNAS	MOCS3	2
GNAS	MRGBP	2
GNAS	MYT1	2
GNAS	NKAIN4	2
GNAS	NPBWR2	2
GNAS	NTSR1	2
GNAS	OGFR	2
GNAS	OGFR-AS1	2
GNAS	OPRL1	2
GNAS	PCMTD2	2
GNAS	PRPF6	2
GNAS	RGS19	2
GNAS	SAMD10	2
GNAS	SLC9A8	2
GNAS	SNORD12	2
GNAS	SOX18	2
GNAS	SULF2	2
GNAS	TCEA2	2
GNAS	TCFL5	2
GNAS	TMEM189	2
GNAS	TMEM189-UBE2V1	2
GNAS	TOX2	2
GNAS	UBE2V1	2
GNAS	ZFAS1	2
GNAS	ZNF512B	2
GNAS	ZNFX1	2
GNAS	ABHD16B	1
GNAS	ADA	1
GNAS	ARFGEF2	1
GNAS	ARFRP1	1
GNAS	CCN5	1
GNAS	CHRNA4	1
GNAS	CSE1L	1
GNAS	CSE1L-AS1	1
GNAS	DNAJC5	1
GNAS	EEF1A2	1
GNAS	EYA2	1
GNAS	FITM2	1
GNAS	FNDC11	1
GNAS	GDAP1L1	1
GNAS	GMEB2	1
GNAS	HELZ2	1
GNAS	JPH2	1
GNAS	KCNK15	1
GNAS	KCNQ2	1
GNAS	KCNS1	1
GNAS	LIME1	1
GNAS	MHENCR	1
GNAS	MIR1914	1
GNAS	MIR3616	1
GNAS	MIR647	1
GNAS	MIR941-1	1
GNAS	MIR941-2	1
GNAS	MIR941-3	1
GNAS	MIR941-4	1
GNAS	MIR941-5	1
GNAS	OSER1	1
GNAS	OSER1-DT	1
GNAS	PABPC1L	1
GNAS	PKIG	1
GNAS	PPDPF	1
GNAS	PTK6	1
GNAS	PTPRT	1
GNAS	RIMS4	1
GNAS	RTEL1	1
GNAS	SERINC3	1
GNAS	SLC2A4RG	1
GNAS	SRMS	1
GNAS	STAU1	1
GNAS	STK4	1
GNAS	STK4-AS1	1
GNAS	STMN3	1
GNAS	TNFRSF6B	1
GNAS	TOMM34	1
GNAS	TPD52L2	1
GNAS	TTPAL	1
GNAS	UCKL1	1
GNAS	UCKL1-AS1	1
GNAS	WFDC12	1
GNAS	WFDC5	1
GNAS	YWHAB	1
GNAS	ZBTB46	1
GNAS	ZGPAT	1
GNAS	ACOT8	0
GNAS	CD40	0
GNAS	CDH22	0
GNAS	CTSA	0
GNAS	DBNDD2	0
GNAS	DNTTIP1	0
GNAS	ELMO2	0
GNAS	EPPIN	0
GNAS	EPPIN-WFDC6	0
GNAS	HNF4A	0
GNAS	HNF4A-AS1	0
GNAS	LINC01620	0
GNAS	MATN4	0
GNAS	MIR3617	0
GNAS	MIR3646	0
GNAS	MIR6812	0
GNAS	MMP9	0
GNAS	NCOA5	0
GNAS	NEURL2	0
GNAS	OCSTAMP	0
GNAS	PCIF1	0
GNAS	PI3	0
GNAS	PIGT	0
GNAS	PLTP	0
GNAS	R3HDML	0
GNAS	RBPJL	0
GNAS	SDC4	0
GNAS	SEMG1	0
GNAS	SEMG2	0
GNAS	SLC12A5	0
GNAS	SLC12A5-AS1	0
GNAS	SLC13A3	0
GNAS	SLC2A10	0
GNAS	SLC35C2	0
GNAS	SLPI	0
GNAS	SNX21	0
GNAS	SPATA25	0
GNAS	SPINT3	0
GNAS	SPINT4	0
GNAS	SYS1	0
GNAS	TNNC2	0
GNAS	TP53RK	0
GNAS	TP53TG5	0
GNAS	UBE2C	0
GNAS	WFDC10A	0
GNAS	WFDC10B	0
GNAS	WFDC11	0
GNAS	WFDC13	0
GNAS	WFDC2	0
GNAS	WFDC3	0
GNAS	WFDC6	0
GNAS	WFDC8	0
GNAS	WFDC9	0
GNAS	ZNF334	0
GNAS	ZNF335	0
GNAS	ZSWIM1	0
GNAS	ZSWIM3	0
HNF1B	MRPL45	7
HNF1B	SRCIN1	7
HNF1B	ARHGAP23	6
HNF1B	C17orf98	6
HNF1B	CISD3	6
HNF1B	CWC25	6
HNF1B	EPOP	6
HNF1B	FBXO47	6
HNF1B	GPR179	6
HNF1B	LASP1	6
HNF1B	MIR4726	6
HNF1B	MIR4727	6
HNF1B	MIR6779	6
HNF1B	MLLT6	6
HNF1B	PCGF2	6
HNF1B	PSMB3	6
HNF1B	RDM1P5	6
HNF1B	RPL23	6
HNF1B	SNORA21B	6
HNF1B	TBC1D3	6
HNF1B	TBC1D3C	6
HNF1B	TBC1D3E	6
HNF1B	DDX52	5
HNF1B	HNF1B	5
HNF1B	LINC02079	5
HNF1B	LRRC37A11P	5
HNF1B	MIR378J	5
HNF1B	PIP4K2B	5
HNF1B	SOCS7	5
HNF1B	TBC1D3D	5
HNF1B	TBC1D3K	5
HNF1B	TBC1D3L	5
HNF1B	YWHAEP7	5
HNF1B	DUSP14	4
HNF1B	SYNRG	4
HNF1B	ACACA	3
HNF1B	C17orf78	3
HNF1B	TADA2A	3
HNF1B	AATF	1
HNF1B	LHX1	1
HNF1B	LHX1-DT	1
HNF1B	MIR2909	1
KRAS	BCAT1	26
KRAS	CASC1	24
KRAS	ETFRF1	24
KRAS	KRAS	24
KRAS	LRMP	23
KRAS	C12orf77	22
KRAS	LMNTD1	20
KRAS	ITPR2	18
KRAS	LINC00477	18
KRAS	BHLHE41	17
KRAS	MIR4302	17
KRAS	RASSF8	17
KRAS	SSPN	16
KRAS	INTS13	15
KRAS	MIR920	15
KRAS	SOX5-AS1	15
KRAS	FGFR1OP2	14
KRAS	SOX5	14
KRAS	TM7SF3	14
KRAS	MED21	13
KRAS	STK38L	13
KRAS	ARNTL2	12
KRAS	ARNTL2-AS1	12
MDM2	MDM2	27
MDM2	SLC35E3	25
MDM2	NUP107	22
MDM2	FRS2	20
MDM2	LYZ	20
MDM2	CCT2	19
MDM2	MIR3913-1	19
MDM2	MIR3913-2	19
MDM2	YEATS4	19
MDM2	LRRC10	18
MDM2	RAB3IP	18
MDM2	RAP1B	18
MDM2	BEST3	17
MDM2	CPSF6	17
MDM2	MIR1279	17
MDM2	MYRFL	17
MDM2	SNORA70G	17
MDM2	CNOT2	15
MDM2/CDK4	CPM	27
MDM2/CDK4	CYP27B1	27
MDM2/CDK4	MARCHF9	27
MET	MET	17
MET	CAPZA2	16
MET	MIR6132	15
MET	ST7	15
MET	ST7-AS1	15
MET	ST7-OT4	15
MET	CAV1	14
MET	CAV2	14
MET	ST7-AS2	14
MET	WNT2	14
MET	ASZ1	13
MET	CFTR	13
MET	CFTR-AS1	13
MET	TES	13
MET	CTTNBP2	12
MET	TFEC	11
MET	LSM8	10
MET	MDFIC	10
MET	SNORA25B	10
MET	ANKRD7	9
MET	FOXP2	9
MET	LINC01392	9
MET	LINC01393	9
MET	MIR3666	8
MET	LINC02476	7
MET	PPP1R3A	7
MET	ZNF277	6
MET	BMT2	5
MET	GPR85	5
MET	IFRD1	5
MET	KCND2	5
MET	LSMEM1	5
MET	SMIM30	5
MET	TMEM168	5
MYC	CASC11	65
MYC	MYC	65
MYC	MIR1204	64
MYC	CCAT2	54
MYC	POU5F1B	54
MYC	TMEM75	54
MYC	CASC8	53
MYC	MIR1205	53
MYC	PCAT1	53
MYC	PCAT2	52
MYC	MIR1206	50
MYC	PRNCR1	49
MYC	MIR1207	48
MYC	MIR1208	47
YAP1	BIRC2	24
YAP1	BIRC3	24
YAP1	CFAP300	24
YAP1	TMEM123	24
YAP1	YAP1	24
YAP1	DYNC2H1	23
YAP1	MMP12	23
YAP1	MMP7	22
YAP1	ANGPTL5	21
YAP1	CEP126	21
YAP1	MIR3920	21
YAP1	MMP20	21
YAP1	MMP27	21
YAP1	PGR	21
YAP1	TRPC6	21
YAP1	MMP8	20
YAP1	ARHGAP42	19
YAP1	DCUN1D5	19
YAP1	MMP1	19
YAP1	MMP10	19
YAP1	MMP13	19
YAP1	MMP3	19
YAP1	WTAPP1	19
